# Supplementary material for: Pathway-Based Genetic Risk Scores Are Associated with Blood Lipids Among Young Mexican Adults
Source: Nutrients. 2026 Mar 19;18(6):979. doi: 10.3390/nu18060979 (PMC13029166; doi:10.3390/nu18060979)
Supplement: Supplementary file 1 [file nutrients-18-00979-s001.zip]

Archive with 1 entries (1 files):
- nutrients-4071114-supplementary.pdf
